# Supplementary material for: Dll4 assembles the umbilical cord and placental vasculature
Source: JCI Insight. 2026 Feb 17;11(7):e194461. doi: 10.1172/jci.insight.194461 (PMC13134719; doi:10.1172/jci.insight.194461)
Supplement: Supporting data values [file jciinsight-11-194461-s184.xlsx]

## Sheet: Figure 1
Figure 1C - Lineage+ Cells CAP (%)
Labyrinth	97.1311	96.5812	97.0046	98.452	98.1132
CAP EC	98.2906	96.3415	95.5224	97.6744	90.4762
CAP vSMC	85.8025	82.7957	83.8028	80.5031	89.5833
Figure 1F - Lineage+ ECs UC (%)
	Embryonic Side					Placental Side
UA	10.6383	10.3448	20	14.7059	16.6667	32.6923	30.2326	47.5	36.1111	55.5556
UV	9.09091	12.6984	5	12.766	13.8462	31.5789	44.4444	36.6667	42.5532	55.3571
P-values
UA Embryo vs. UA Placenta			P=0.0036
UA Embryo vs UV Embryo			P=0.1614
UA Placeta vs UV Placenta			P=0.7927
UV Embryo vs UV Placenta			P=6.082E-4
Figure 1G - Lineage+ vSMCs UC (%)
	Embryonic Side					Placental Side
UA	86.2069	86.2069	79.0323	68.4729	70.6215	69.2308	66.8831	70.5882	80.7229	79.6178
UV	76.8421	68.2432	57.3171	71.875	75.7764	76.9231	77.3585	58.5366	60.9091	73.1481
P-values
UA Embryo vs. UA Placenta			P=0.3483
UA Embryo vs UV Embryo			P=0.1540
UA Placeta vs UV Placenta			P=0.4387
UV Embryo vs UV Placenta			P=0.9083

## Sheet: Figure 2
Figure 2J - Dorsal Aorta Lumen Area (um2 x 10^3)
Control	5.5765	4.40077	8.42376	6.81472	7.4734	4.3718
Hoxa13Cre; Dll4fl/fl	15.1282	10.3195	11.0192	10.4366	6.38284
P-values
Control vs KO	P=0.0281
Figure 2K - Dorsal Aorta Perivascular aSMA Area (um2 x 10^2)
Control	15.6964	25.0208	10.1326	7.40157	10.6498	14.1189
Hoxa13Cre; Dll4fl/fl	5.60548	10.2403	3.59931	8.38471	3.27973
P-values
Control vs KO	P=0.0313

## Sheet: Figure 3
Figure 3F - N1ICD+ Cells (%)
	Control					Hoxa13Cre; Dll4fl/fl
EC	71.4286	82.7586	77.2727	67.6471	72.7273	27.2727	7.14286	30.7692	16.6667
vSMC	77.7778	85.7143	75.7576	91.0714	79.1667	35.7143	53.8462	33.3333	36.3636
P-values
EC Control vs KO	P=5.256E-4
vSMC Control vs KO	P=5.794E-4
Figure 3H - E10.5 Vessel Circumference (um)
	Control							Hoxa13Cre; Dll4fl/fl
Artery	440.355	320.589	511.62	416.985	430.242	375.957	543.393	217.731	242.052	289.668	159.285	90.321	208.746
Vein	494.454	602.325	574.473	643.437	542.955	423.366	586.857	306.216	506.58	315.915	305.196	319.464	320.391
P-values
Artery Control vs KO	P=1.241E-4
Vein Control vs KO	P=5.968E-4
Figure 3I - Arterial vSMC aSMA+ Area (um2 x 10^2)
Control	29.68	21.7713	20.0776	15.6145	21.7479
Hoxa13Cre; Dll4fl/fl	3.44022	2.64533	7.56255	4.55866	13.1465
P-values
Control vs KO	P=8.782E-4

## Sheet: Figure 4
Figure 4E - Chorioallantoic Plate Area (um2 x 10^4)
	Control																	Hoxa13Cre; Dll4fl/fl
E10.5	14.5729	14.5738	12.1503	15.3091	15.1158	8.39498	12.925	14.7855										9.44726	9.22496	9.82228	10.4696	9.7153	8.5758
E11.5	26.1212	30.7322	24.9394	34.1759	39.7009	37.4817	25.9939	28.729	30.4554	20.9939	28.9449	23.0459	27.7185	25.1601	35.4653	30.2932	31.7743	20.2586	14.4817	16.1492	19.1239	15.0996	16.6276	16.9151
P-values
E10.5 Control vs KO		P=0.0017
E11.5 Control vs KO		P=5.132E-8
Figure 4F - Capillary Area (%)
	Control																			Hoxa13Cre; Dll4fl/fl
E10.5	9.15362	11.8354	10.7142	9.69677	10.8751	10.1927	10.3939	10.4245	11.8726											5.62264	6.03249	8.19427	4.06714	5.30037	7.94907
E11.5	10.6962	9.66383	11.3513	13.8701	12.9761	9.45028	14.9986	13.8942	10.246	11.8802	12.5522	13.5515	13.3582	7.02237	10.555	11.3455	8.23166	10.8178	8.32853	2.23018	1.39126	3.86073	3.29918	4.56459	1.18885	2.47526
P-values
E10.5 Control vs KO		P=4.586E-4
E11.5 Control vs KO		P=1.404E-10
Figure 4H - Labyrinth Area (%)
	Control																	Hoxa13Cre; Dll4fl/fl
E9.5	14.7856	9.61188	7.31363	7.45098	10.5161	10.0964	10.8224	8.46596	7.10005	9.31771	6.35833	10.111	11.6018	9.95451	9.70233	8.94029	12.488	10.0778	8.93819	9.11462	9.3859	10.0701
E10.5	18.9727	24.4934	20.806	26.5325	19.0983	21.5062	19.2071	21.4636	21.0595									16.9736	17.7344	16.3966	18.5422	12.0088	17.3059
E11.5	32.081	26.523	28.6475	28.6432	25.0083	26.6471	27.1882	25.7244	27.3126	28.2566	33.619	33.801	27.3138	33.6336	29.6379	30.4973	36.9931	13.3414	16.9911	16.0339	17.233	17.372	19.9964	18.5163
P-values
E9.5 Control vs KO		P=0.7692
E10.5 Control vs KO		P=0.0022
E11.5 Control vs KO		P=1.897E-9

## Sheet: Figure 5
Figure 5C - UNC5B Mean Fluorescence Intensity
Control	77.556	70.493	57.834	68.031	43.844
Hoxa13Cre; Dll4fl/fl	21.112	35.335	20.276
P-values
Control vs KO	P=0.0027
Figure 5H - Wound Closure (%)
siCTRL	41.4019	42.3704	45.6261	46.3855	35.3008	41.6209
siDLL4	60.6629	46.483	59.0082	78.3988	66.6864	71.7442
siUNC5B	70.0504	76.8828	70.1357	65.507	58.8449	57.8523
P-values (One-way ANOVA with post hoc Tukey HSD)
siCTRL vs siDLL4	P=0.0008
siCTRL vs siUNC5B	P=0.0003
siDLL4 vs siUNC5B	P=0.8291
Figure 5J - Mean Fluorescence Intensity
	Beta-catenin				VE-cadherin
siCTRL	55.3067	52.1703	55.407	60.0693	66.9807	66.9733	65.7577	69.3757
siDLL4	56.715	46.658	60.9027	57.5145	65.4147	68.8957	75.6993	67.1385
siUNC5B	57.328	58.603	57.9785	62.6103	59.0467	66.5417	64.3615	61.437
P-values (One-way ANOVA with post hoc Tukey HSD)
Beta-catenin siCTRL vs siDLL4		P=0.9948
Beta-catenin siCTRL vs siUNC5B		P=0.5198
Beta-catenin siDLL4 vs siUNC5B		P=0.4669
VE-cadherin siCTRL vs siDLL4		P=0.6806
VE-cadherin siCTRL vs siUNC5B		P=0.2009
VE-cadherin siDLL4 vs siUNC5B		P=0.0550

## Sheet: Figure 6
Figure 6F - Cxcl12 Mean Fluorescence Intensity
Control	41.042	40.4717	33.282	41.894	53.816	20.605	25.549	42.654
Hoxa13Cre; Dll4fl/fl	16.902	16.433	36.9317	7.136	18.73	35.78
P-values
Control vs KO	P=0.0297
Figure 6G - Cxcr4 Mean Fluorescence Intensity
Control	28.844	30.588	35.197	79.994	38.113	52.767	40.805	49.919	21.228
Hoxa13Cre; Dll4fl/fl	23.853	4.611	7.508	10.917	11.015	12.343
P-values
Control vs KO	P=6.190E-4
Figure 6J - Migration Area (mm2)
siCTRL HUAEC-CM	16.063	12.222	16.128	13.9443
siUNC5B HUAEC-CM	8.48583	8.7156	11.356	10.6701
P-values
siCTRL vs siUNC5B	P=0.0077

## Sheet: Figure 7
Figure 7C - Embryo Weights (mg)
	Control					Hoxa13Cre; Cxcr4fl/fl
E13.5	137	149.6	166.9	160.7	164.4	141.6	149.9	164.2
E14.5	200.7	198.4	202.4	186		185.9	180.9	172.7
P-values
E13.5 Control vs KO	P=0.6773
E14.5 Control vs KO	P=0.0674
Figure 7D - Placenta Weights (mg)
	Control					Hoxa13Cre; Cxcr4fl/fl
E13.5	98.9	77	85.6	99.1	90.3	78	78.7	82.7
E14.5	83.1	83.6	88.1	91.3		76.3	75.7	69.2
P-values
E13.5 Control vs KO	P=0.0264
E14.5 Control vs KO	P=0.0104
Figure 7F - vSMC Thickness (um)
	Control									Hoxa13Cre; Cxcr4fl/fl
UA	37.06	32.33	53.86	35.24	18.36	31.48	24.73	31.05	46.2	27.17	15.74	24.45	20.32	30.01	25.47
UV	11.72	8.34	9.81	9.44	8.28	10.67	10	12.63	14.71	11.9	8.18	8.31	7.38	13.92	12.33
E13.5
E14.5
P-values
UA Control vs KO	P=0.0236
UV Control vs KO	P=0.8322
Figure 7H - Arterial vSMC aSMA+ Area (um2 x 10^2)
Control	63.0146	41.4114	46.6434	47.1514	63.917	47.4201	56.7185	49.9284	49.4633
Hoxa13Cre; Cxcr4fl/fl	16.3227	36.8899	46.3269	21.6869	28.6867	38.171
E13.5
E14.5
P-values
Control vs KO	P=0.0045
Figure 7J - Capillary Area (%)
Control	19.989	17.71	18.861	16.509	20.514	23.831	22.556	17.683	20.29
Hoxa13Cre; Cxcr4fl/fl	21.208	18.777	19.205	17.49	16.345	26.136
E13.5
E14.5
P-values
Control vs KO	P=0.9579

## Sheet: Supplemental Figure 4
Supplemental Figure S4A - Dorsal Artery Lumen Area
Dll4fl/+ or Dll4fl/+	6.81472	7.4734	4.3718
Hoxa13Cre; Dll4fl/+	5.5765	4.40077	8.42376
P-value
No Cre vs Het	P=0.9576
Supplemental Figure S4B - Vessel Circumference
	Dll4fl/+ or Dll4fl/+			Hoxa13Cre; Dll4fl/+
Artery	511.62	430.242	543.393	440.355	320.589	416.985	375.957
Vein	574.473	542.955	586.857	494.454	602.325	643.437	423.366
P-value
Artery No Cre vs Het	P=0.0649
Vein No Cre vs Het	P=0.6324
Supplemental Figure S4C - Chorioallantoic Plate Area (um2 x 10^4)
	Dll4fl/+ or Dll4fl/+												Hoxa13Cre; Dll4fl/+
E10.5	14.5729	15.3091	8.39498										14.5738	12.1503	15.1158	12.925	14.7855
E11.5	26.1212	30.7322	24.9394	34.1759	39.7009	37.4817	25.9939	28.729	20.9939	28.9449	23.0459	27.7185	30.4554	25.1601	35.4653	31.7743	30.2932
P-value
E10.5 No Cre vs Het	P=0.6566
E11.5 No Cre vs Het	P=0.5095
Supplemental Figure S4E - Capillary Area (%)
	Dll4fl/+ or Dll4fl/+													Hoxa13Cre; Dll4fl/+
E10.5	10.7142	10.8751	10.1927	10.3939										9.15362	11.8354	9.69677	10.4245	11.8726
E11.5	10.6962	9.66383	11.3513	13.8701	12.9761	14.9986	13.8942	10.246	12.5522	13.5515	13.3582	7.02237	11.3455	9.45028	11.8802	10.555	8.23166	8.32853	10.8178
P-value
E10.5 No Cre vs Het	P=0.9307
E11.5 No Cre vs Het	P=0.0295
Supplemental Figure S4F - Labyrinth Area (%)
	Dll4fl/+ or Dll4fl/+												Hoxa13Cre; Dll4fl/+
E10.5	18.9727	20.806	26.5325	19.2071									24.4934	19.0983	21.5062	21.4636	21.0595
E11.5	32.081	26.523	28.6475	28.6432	25.0083	27.1882	25.7244	27.3126	33.619	33.801	27.3138	29.6379	26.6471	28.2566	33.6336	30.4973	36.9931
P-value
E10.5 No Cre vs Het	P=0.9446
E11.5 No Cre vs Het	P=0.2849

## Sheet: Supplemental Figure 7
Supplemental Figure 7B - E13.5 Ventricular Thickness
	Control					Hoxa13Cre; Cxcr4fl/fl
LV	56.65	56.69	49.57	77.09	66.17	61.28	64.23	55.07
RV	33.19	38.2	31.84	40.86	42.78	40.8	43.05	38.66
P-values
LV Control vs KO		P=0.8557
RV Control vs KO		P=0.2121
Supplemental Figure 7C - E14.5 Ventricular Thickness
	Control				Hoxa13Cre; Cxcr4fl/fl
LV	123.33	88.32	133.11	139.52	82.25	72.37	84.12
RV	103.92	78.24	115.58	109.1	55.31	52.28	54.59
P-values
LV Control vs KO		P=0.0306
RV Control vs KO		P=0.0096
